# Supplementary material for: The Impact of MOUD Initiation in Patients With Injection Drug Use-Associated Infective Endocarditis
Source: Open Forum Infect Dis. 2026 May 16;13(5):ofag288. doi: 10.1093/ofid/ofag288 (PMC13197196; doi:10.1093/ofid/ofag288)
Supplement: ofag288_Supplementary_Data [file ofag288_supplementary_data.zip]

Archive with 2 entries (2 files):
- MOUD Supplemental Appendix  Revised v2.docx
- MOUD Supplemental Figure 1 (2).tiff
